# Supplementary material for: Association of Genetic Polymorphisms and Serum Levels of miR-1-3p with Postoperative Mortality following Abdominal Aortic Aneurysm Repair
Source: J Clin Med. 2023 Jan 26;12(3):946. doi: 10.3390/jcm12030946 (PMC9917931; doi:10.3390/jcm12030946)
Supplement: Supplementary file 1 [file jcm-12-00946-s001.zip]

Archive with 1 entries (1 files):
- jcm-2157155-supplementary.pdf
